# Supplementary material for: Generating, modeling and evaluating a large-scale set of CRISPR/Cas9 off-target sites with bulges
Source: Nucleic Acids Res. 2024 May 30;52(12):6777–90. doi: 10.1093/nar/gkae428 (PMC11229338; doi:10.1093/nar/gkae428)
Supplement: gkae428_Supplemental_Files [file gkae428_supplemental_files.zip]

Archive with 5 entries (5 files):
- Supplementary Figures.pdf
- Supplementary Table S1.xlsx
- Supplementary Table S2.xlsx
- Supplementary Table S3.xlsx
- Supplementary Table S4.zip
